# Supplementary material for: Depletion of Labile Iron Induces Replication Stress and Enhances Responses to Chemoradiation in Non-Small-Cell Lung Cancer
Source: Antioxidants (Basel). 2023 Nov 15;12(11):2005. doi: 10.3390/antiox12112005 (PMC10669787; doi:10.3390/antiox12112005)
Supplement: Supplementary file 1 [file antioxidants-12-02005-s001.zip]

Archive with 1 entries (1 files):
- antioxidants-2687287-SI.pdf
